# Supplementary material for: Pleiotropic shared heritability quantifies the shared genetic variance of common diseases
Source: Nat Genet. 2026 Jun 9;58(6):1248–57. doi: 10.1038/s41588-026-02607-w (PMC13256260; doi:10.1038/s41588-026-02607-w)
Supplement: Supplementary file 4 — Supplementary Tables 1–32. [file 41588_2026_2607_MOESM4_ESM.xlsx]

## Sheet: ST1
Supplementary Table 1. List of 15 UK Biobank diseases in primary analyses
Disease	Phenotype_fullname	PheCode	Prevalence	Observed-scale h2	Observed-scale h2 s.e.	Liability-scale h2	h2 Z score	Liability-scale h2 s.e.	Category	ICD10
Hypothyroidism	Congenital hypothyroidism	244.5	0.0539652	0.0751786	0.00977495	0.181303	7.69094	0.0235736	Endocrine	[E00,E000,E001,E002,E009,E030,E031]
Type 2 diabetes	Type 2 diabetes	250.2	0.110314	0.0626835	0.00467565	0.185173	13.4064	0.0138123	Endocrine	[E11,E110,E1100,E1101,E116,E1161,E11610,E11618,E1162,E11620,E11621,E11622,E11628,E1163,E11630,E11638,E1164,E11641,E11649,E1165,E1169,E118,E119,E13,E135,E136,E138,E139]
Obesity	Obesity	278.1	0.202495	0.0690634	0.00428257	0.141006	16.1266	0.00874369	Endocrine	[E660,E6609,E661,E668,E669]
Depression	Major depressive disorder	296.22	0.174298	0.0398553	0.00373643	0.0873008	10.6667	0.00818443	Mental disorders	[F32,F320,F321,F322,F323,F324,F325,F3289,F329,F33,F330,F331,F332,F333,F334,F3340,F3341,F3342,F338,F339]
Tobacco use disorder	Tobacco use disorder	318	0.0491549	0.0576492	0.0074026	0.135177	7.7877	0.0173577	Mental disorders	[F17200,F17201,F17210,F17211,F17220,F17221,F17290,F17291]
Hypertension	Essential hypertension	401.1	0.374524	0.130779	0.00681413	0.213859	19.1924	0.0111429	Circulatory system	[I10]
Coronary atherosclerosis	Coronary atherosclerosis	411.4	0.0829018	0.0567735	0.00530976	0.15635	10.6923	0.0146227	Circulatory system	[I240,I251,I2510,I25110,I25111,I25118,I25119,I25700,I25701,I25708,I25709,I25710,I25711,I25718,I25719,I25720,I25721,I25728,I25729,I25730,I25731,I25738,I25739,I25790,I25791,I25798,I25799,I25810,I2582,I2583,I2584]
Atrial fibrillation	Atrial fibrillation and flutter	427.2	0.0514506	0.048777	0.0078064	0.115951	6.24834	0.018557	Circulatory system	[I48]
Varicose veins	Varicose veins of lower extremity	454.1	0.0685628	0.0460194	0.00667324	0.119432	6.89611	0.0173187	Circulatory system	[I83,I839,I8390,I8391,I8392,I8393]
Respiratory diseases	Other diseases of respiratory system, NEC	519.8	0.297979	0.0352465	0.00349214	0.0613846	10.0931	0.00608185	Respiratory	[J22,J988]
GERD	Gastroesophageal reflux disease (GERD)	530.11	0.171757	0.0304621	0.00338488	0.0672397	8.99947	0.00747152	Digestive	[K21,K219]
Inguinal hernia	Inguinal hernia	550.1	0.0742274	0.0413212	0.00581421	0.109921	7.10693	0.0154667	Digestive	[K40,K400,K4000,K4001,K401,K4010,K4011,K402,K4020,K4021,K403,K4030,K4031,K404,K4040,K4041,K409,K4090,K4091]
Diverticulosis	Diverticulosis	562.1	0.148043	0.0574501	0.00453081	0.133085	12.6799	0.0104958	Digestive	[K57,K5710,K5711,K5730,K5731,K575,K5750,K5751,K5790,K5791]
Bunion	Hallux valgus (Bunion)	735.3	0.0475471	0.0631555	0.00767171	0.146625	8.23226	0.017811	Musculoskeletal	[M201,M2010,M2011,M2012,M2161,M21611,M21612,M21619,M2162,M21621,M21622,M21629,M216X,M216X1,M216X2,M216X9]
Radiculitis	Thoracic or lumbosacral neuritis or radiculitis, unspecified	763	0.104614	0.0254833	0.00364524	0.0726444	6.99085	0.0103914	Symptoms	[M511,M5114,M5115,M5116,M5117,M5414,M5415,M5416,M5417]

## Sheet: ST2
Supplementary Table 2. List of 17 UK Biobank quantitative traits
Quantitative traits	Observed-scale h2	Observed-scale h2 s.e.	h2 Z score	Category
biochemistry_Cholesterol	0.130219	0.0128266	10.1523	biochemistry
biochemistry_Glucose	0.0380693	0.00502378	7.57782	biochemistry
biochemistry_HbA1c	0.0883188	0.00706941	12.4931	biochemistry
biochemistry_LDLdirect	0.122969	0.0119705	10.2726	biochemistry
biochemistry_Triglycerides	0.130589	0.0116835	11.1771	biochemistry
blood_EOSINOPHIL_COUNT	0.129529	0.0134649	9.61975	blood
blood_HIGH_LIGHT_SCATTER_RETICULOCYTE_COUNT	0.156709	0.0124767	12.5601	blood
blood_MEAN_CORPUSCULAR_HEMOGLOBIN	0.145402	0.0133468	10.8942	blood
blood_RBC_DISTRIB_WIDTH	0.115667	0.0102955	11.2347	blood
bmi	0.251331	0.00984243	25.5355	others
body_WHR	0.163477	0.00766677	21.3228	others
Diastolic_bp	0.179393	0.00891911	20.1134	others
FEV1_FVC	0.137264	0.00870532	15.7679	others
height	0.520384	0.0247977	20.9852	others
SMOKING_STATUS	0.0924177	0.0052766	17.5146	others
Systolic_bp	0.18783	0.00877828	21.3971	others
Years of education	0.134302	0.00442394	30.3579	others

## Sheet: ST3
Supplementary Table 3. List of 30 diseases from publicly available GWAS meta-analyses
Trait Name	Trait_Identifier	Reference	N	Population	Observed-scale h2	Observed-scale h2 s.e.	h2 Z score	Category	Include UKB samples
ADHD	PASS_ADHD_Demontis2023	Demontis et al. 2023 Nat. Gent	220734	EUR	0.0941	0.0054	17.4259	Mental disorders	No
Alzheimers Disease	PASS_AlzheimersDisease_Wightman2021	Wightman et al. 2021 Nat. Genet	1126563	EUR	0.007	0.0008	8.75	Mental disorders	Yes
Anorexia nervosa	PASS_AnorexiaNervosa_Watson2019	NG_Watson_2019_anorexiaGWAS	71549	EUR	0.1733	0.017	10.1941	Mental disorders	Yes
Asthma	GBMI_Asthma	Wang et al. 2023 Cell Genomics	1344432	EUR	0.03	0.0016	18.75	Respiratory	No
Atrial Fibrilation	PASS_AtrialFibrillation_Nielsen2018	Nielsen et al. 2018 AJHG	1030836	EUR	0.0218	0.0013	16.7692	Circulatory system	No
Bipolar Disorder	PASS_BIP_Mullins2021	NG_Mullins_2021	410078	EUR	0.0707	0.0031	22.8065	Mental disorders	Yes
Cancer Esophageal	PASS_CancerEsophageal_Gharahkhani2016	Gharahkani et al. 2016 The Lancet Oncology	21271	EUR	0.2492	0.0394	6.32487	Neoplasms	No
Cancer Lung	PASS_CancerLung_McKay2017	Mckay et al. 2017 Nat. Genet	85716	EUR	0.0788	0.011	7.16364	Neoplasms	No
Coronary Artery Disease	PASS_CoronaryArteryDisease_Aragam2022	Aragam et al. 2022 Nat. Genet	1322537	EUR	0.0339	0.0021	16.1429	Circulatory system	Yes
Endometriosis	PASS_Endometriosis_Rahmioglu2023	Rahmioglu et al. 2023 Nat. Gent	477454	EUR	0.0199	0.0023	8.65217	Genitourinary	Yes
Gastrointestinal Disease	PASS_GastrointestinalDisease_Donertas2021	Donertas et al. 2021 Nat. Aging	484598	EUR	0.0258	0.0018	14.3333	Digestive	Yes
Glaucoma	PASS_Glaucoma_Craig2020	NG_Craig_2020_glaucomaGWAS	351696	EUR	0.0705	0.0047	15	Sense organs	Yes
Heart Failure	GBMI_HeartFailure	Wang et al. 2023 Cell Genomics	993480	EUR	0.0105	0.0008	13.125	Circulatory system	No
IBD	PASS_IBD_deLange2017	de Lange et al. 2017 Nat Genet	59957	EUR	0.3206	0.0243	13.1934	Digestive	No
Insomnia	PASS_Insomnia_Watanabe2022	Watanabe et al. 2022 Nat. Genet	608595	EUR	0.0276	0.0017	16.2353	Neurological	Yes
Ischemic Stroke	PASS_IschemicStroke_Malik2018	Malik et al. 2018 Nat Genet	440328	EUR	0.0167	0.002	8.35	Circulatory system	No
Knee And Or Hip Osteoarthritis	PASS_KneeAndOrHipOsteoarthritis_Boer2021	Boer et al. 2021 Cell	489829	EUR	0.0467	0.0021	22.2381	Musculoskeletal	Yes
Major depressive disorder	PASS_MDD_Howard2019	Howard et al. 2019 Nat Neuro	378761	EUR	0.0794	0.0033	24.0606	Mental disorders	Yes
Metabolic Syndrome	PASS_MetabolicSyndrome_VanWalree2022	van Walree et al. 2022 Diabetes.	461920	EUR	0.1361	0.0053	25.6792	Endocrine	No
Multiple Sclerosis	PASS_MultipleSclerosis_IMSGC2019	IMSGC et al. 2019 Science	115803	EUR	0.164	0.0109	15.0459	Neurological	No
Myopia	PASS_Myopia_Hysi2020	NG_Hysi_2020_refractiveerrorGWAS	255374	EUR	0.292	0.0133	21.9549	Sense organs	Yes
Neuroticism	PASS_Neuroticism_Nagel2018	Nagel et al. 2018 Nat Genet	383659	EUR	0.104	0.0038	27.3684	Mental disorders	Yes
Parkinson	PASS_Parkinson_Nalls2019	Nalls et al. 2019 Nat. Genet	450229	EUR	0.0153	0.0019	8.05263	Neurological	Yes
Prostate Cancer	PASS_ProstateCancer	Schumacher et al. 2018 Nat Genet	72729	EUR	0.1305	0.0186	7.01613	Neoplasms	No
Rheumatoid Arthritis	PASS_RheumatoidArthritis_Saevarsdottir2022	Saevarsdottir et al. 2022 Annals of the Rheumatic Diseases	1026690	EUR	0.0132	0.0011	12	Musculoskeletal	Yes
Schizophrenia	PASS_Schizophrenia_Trubetskoy2022	Trubetskoy et al. 2022 Nature	58573	EUR	0.8208	0.029	28.3035	Mental disorders	No
Thumb Osteoarthritis	PASS_ThumbOsteoarthritis_Boer2021	Boer et al. 2021 Cell	246322	EUR	0.0188	0.003	6.26667	Musculoskeletal	Yes
Type 1 Diabetes	PASS_Type1Diabetes_Chiou2021	Chious et al. 2021 Nature	511725	EUR	0.0397	0.0053	7.49057	Endocrine	Yes
Type 2 Diabetes	PASS_Type2Diabetes_Xue2018	Xue et al. 2018 Nat. Comm	573901	EUR	0.0583	0.0044	13.25	Endocrine	Yes
Varicose Veins	PASS_VaricoseVeins_Ahmed2022	Ahmed et al. 2022 Nat. Comm	401656	EUR	0.0634	0.007	9.05714	Circulatory system	Yes

## Sheet: ST4
Supplementary Table 4. Simulation results when rg within-disease categories equals to 0.5 and rg between-disease categories equals to 0.1
Sub-table A
Before bias correction
Disease Phecode	Avg. estimated h2pleio/h2	Avg. estimated h2pleio/h2 s.e.	TRUE h2pleio/h2	Absolute bias
401.1,411.4,427.2,454.1	0.405023	0.00227754	0.378063	0.0269601
244.5,278.1,250.2,550.1,530.11,562.1	0.364482	0.00177716	0.338787	0.025695
318296	0.290169	0.00342817	0.262251	0.0279172
735.3,519.8,763	0.0730013	0.00108368	0.0479027	0.0250986
zero_trait	0.0236368	0.00121811	0	0.0236368
Average 16 traits	0.231262	0.000952548	0.205401	0.0258616
Sub-table B
After bias correction
Disease Phecode	Avg. estimated h2pleio/h2	Avg. estimated h2pleio/h2 s.e.	TRUE h2pleio/h2	Absolute bias
401.1,411.4,427.2,454.1	0.379052	0.00224617	0.378063	0.000988844
244.5,278.1,250.2,550.1,530.11,562.1	0.338419	0.0018611	0.338787	-0.00036778
318296	0.256469	0.0032567	0.262251	-0.00578229
735.3,519.8,763	0.0485504	0.00109769	0.0479027	0.000647652
zero_trait	0.0076737	0.000564223	0	0.0076737
Average 16 traits	0.206033	0.000925058	0.205401	0.000632025
Sub-table C
Before bias correction
Disease Phecode	Average jackknife s.e.	Standard deviation across simulations	Sqrt(average(deviation^2))	Average jackknife s.e.^2	Squared standard deviation	Average deviation^2
401.1,411.4,427.2,454.1	0.0346796	0.035033	0.0441711	0.00121112	0.00122731	0.00195109
244.5,278.1,250.2,550.1,530.11,562.1	0.0359656	0.0353659	0.0436909	0.00130385	0.00125075	0.0019089
318296	0.0362939	0.0348948	0.0446198	0.00133367	0.00121764	0.00199093
735.3,519.8,763	0.018316	0.0167233	0.0301442	0.000346694	0.00027967	0.000908676
zero_trait	0.0122027	0.0121811	0.0265631	0.000168622	0.000148379	0.000705596
Sub-table D
After bias correction
Disease Phecode	Average jackknife s.e.	Standard deviation across simulations	Sqrt(average(deviation^2))	Average jackknife s.e.^2	Squared standard deviation	Average deviation^2
244.5,278.1,250.2,550.1,530.11,562.1	0.0335854	0.0346267	0.0345975	0.00113582	0.00119901	0.00119699
401.1,411.4,427.2,454.1	0.0346863	0.0374037	0.0373743	0.00121285	0.00139903	0.00139684
318296	0.0342222	0.0333016	0.0337178	0.00118618	0.001109	0.00113689
735.3,519.8,763	0.0157108	0.0168986	0.0168829	0.000257044	0.000285564	0.000285032
zero_trait	0.00849793	0.00564223	0.00950801	8.23464e-05	3.18348e-05	9.04022e-05
Individual trait results:
Sub-table E
Before bias correction
Disease Phecode	Average jackknife s.e.	Standard deviation across simulations	Sqrt(average(deviation^2))	Average jackknife s.e.^2	Squared standard deviation	Average deviation^2
401.1	0.0347321	0.036048	0.0418739	0.00121517	0.00129946	0.00175342
244.5	0.0360041	0.0359285	0.0436557	0.00130687	0.00129086	0.00190582
318	0.0362807	0.035377	0.0449725	0.00133309	0.00125153	0.00202252
735.3	0.0184665	0.0177357	0.031169	0.000353831	0.000314554	0.000971507
411.4	0.0349065	0.0337679	0.0444471	0.00122585	0.00114027	0.00197555
427.2	0.0342886	0.033595	0.0437953	0.00118405	0.00112863	0.00191803
454.1	0.0347911	0.0365947	0.0464474	0.00121943	0.00133917	0.00215736
278.1	0.0362025	0.0350921	0.0435914	0.001319	0.00123145	0.00190021
250.2	0.0363406	0.0373273	0.0451188	0.00133528	0.00139333	0.00203571
550.1	0.0354526	0.0353761	0.0419757	0.00126864	0.00125147	0.00176196
530.11	0.0356458	0.0319624	0.0421377	0.00127823	0.0010216	0.00177558
296.22	0.0363071	0.0345839	0.0442644	0.00133424	0.00119604	0.00195933
519.8	0.0184742	0.0163149	0.0295502	0.000351436	0.000266177	0.000873215
562.1	0.0361479	0.0369466	0.0455424	0.0013151	0.00136505	0.00207411
763	0.0180073	0.0162286	0.0296868	0.000334815	0.000263369	0.000881305
zero_trait	0.0122027	0.0121811	0.0265631	0.000168622	0.000148379	0.000705596
Sub-table F
After bias correction
Disease Phecode	Average jackknife s.e.	Standard deviation across simulations	Sqrt(average(deviation^2))	Average jackknife s.e.^2	Squared standard deviation	Average deviation^2
401.1	0.0336002	0.0363555	0.036473	0.00113729	0.00132172	0.00133028
244.5	0.0348234	0.0363788	0.0362049	0.00122271	0.00132342	0.0013108
318	0.0342168	0.033866	0.0341468	0.00118607	0.00114691	0.001166
735.3	0.015846	0.0177471	0.0176857	0.000262744	0.000314959	0.000312786
411.4	0.0337804	0.0338644	0.0337885	0.00114766	0.0011468	0.00114166
427.2	0.0332572	0.0322039	0.032195	0.00111397	0.00103709	0.00103652
454.1	0.0337038	0.0358258	0.0357701	0.00114434	0.00128349	0.0012795
278.1	0.0348063	0.0385874	0.0384307	0.00121966	0.00148899	0.00147692
250.2	0.034936	0.041291	0.0411428	0.00123452	0.00170494	0.00169273
550.1	0.0342303	0.0362377	0.036131	0.00118217	0.00131317	0.00130545
530.11	0.0344363	0.0327553	0.0326856	0.00119281	0.00107291	0.00106835
296.22	0.0342276	0.0328963	0.0332833	0.00118628	0.00108216	0.00110778
519.8	0.0158135	0.0165548	0.0164749	0.000259364	0.000274063	0.000271422
562.1	0.0348855	0.0392641	0.0390741	0.00122519	0.00154167	0.00152679
763	0.0154728	0.0165291	0.0164587	0.000249023	0.000273211	0.000270888
zero_trait	0.00849793	0.00564223	0.00950801	8.23464e-05	3.18348e-05	9.04022e-05

## Sheet: ST5
Supplementary Table 5. Simulation results when rg within-disease categories equals to 0.4 and rg between-disease categories equals to 0.1
Sub-table A
Before bias correction
Disease Phecode	Avg. estimated h2pleio/h2	Avg. estimated h2pleio/h2 s.e.	TRUE h2pleio/h2	Absolute bias
401.1,411.4,427.2,454.1	0.300106	0.00276324	0.272381	0.0277247
244.5,278.1,250.2,550.1,530.11,562.1	0.262238	0.00170575	0.238032	0.0242063
318296	0.206988	0.00309031	0.178495	0.0284938
735.3,519.8,763	0.0739275	0.00116198	0.0502762	0.0236513
zero_trait	0.0229371	0.00121083	0	0.0229371
Average 16 traits	0.173239	0.000958822	0.147837	0.0254026
Sub-table B
After bias correction
Disease Phecode	Avg. estimated h2pleio/h2	Avg. estimated h2pleio/h2 s.e.	TRUE h2pleio/h2	Absolute bias
401.1,411.4,427.2,454.1	0.270836	0.00248016	0.272381	-0.00154492
244.5,278.1,250.2,550.1,530.11,562.1	0.233147	0.00166449	0.238032	-0.00488478
318296	0.180506	0.00261247	0.178495	0.00201165
735.3,519.8,763	0.0510324	0.00104193	0.0502762	0.000756199
zero_trait	0.00753671	0.000601861	0	0.00753671
Average 16 traits	0.148612	0.000846288	0.147837	0.000774971
Sub-table C
Before bias correction
Disease Phecode	Average jackknife s.e.	Standard deviation across simulations	Sqrt(average(deviation^2))	Average jackknife s.e.^2	Squared standard deviation	Average deviation^2
401.1,411.4,427.2,454.1	0.0320926	0.0371627	0.0463279	0.00109107	0.00138106	0.00214627
244.5,278.1,250.2,550.1,530.11,562.1	0.032119	0.0320642	0.0401541	0.00107374	0.00102812	0.00161235
318296	0.0309203	0.0319232	0.0427305	0.000994435	0.00101909	0.0018259
735.3,519.8,763	0.0180032	0.0173984	0.0293441	0.000344541	0.000302705	0.000861079
zero_trait	0.0119536	0.0121083	0.0259086	0.000172714	0.000146612	0.000671255
Sub-table D
After bias correction
Disease Phecode	Average jackknife s.e.	Standard deviation across simulations	Sqrt(average(deviation^2))	Average jackknife s.e.^2	Squared standard deviation	Average deviation^2
401.1,411.4,427.2,454.1	0.0304903	0.0366115	0.0365983	0.000973427	0.0013404	0.00133944
244.5,278.1,250.2,550.1,530.11,562.1	0.0303387	0.0328695	0.0332034	0.000950732	0.0010804	0.00110246
318296	0.0290033	0.0272008	0.0272072	0.000868961	0.000739885	0.000740232
735.3,519.8,763	0.0155704	0.0164429	0.0164329	0.00025693	0.000270369	0.00027004
zero_trait	0.00835181	0.00601861	0.00962618	8.64834e-05	3.62237e-05	9.26634e-05
Individual trait results:
Sub-table E
Before bias correction
Disease Phecode	Average jackknife s.e.	Standard deviation across simulations	Sqrt(average(deviation^2))	Average jackknife s.e.^2	Squared standard deviation	Average deviation^2
401.1	0.0322456	0.0402766	0.046731	0.00111153	0.0016222	0.00218378
244.5	0.0322256	0.0332843	0.0415882	0.00108063	0.00110785	0.00172958
318	0.0309838	0.0332055	0.044391	0.00100392	0.0011026	0.00197056
735.3	0.0180502	0.018614	0.0304058	0.000347058	0.000346481	0.000924511
411.4	0.0320724	0.0337278	0.0435788	0.00106697	0.00113757	0.00189912
427.2	0.0318544	0.0393948	0.0492036	0.0010801	0.00155195	0.002421
454.1	0.0321979	0.035128	0.0456201	0.0011057	0.00123398	0.00208119
278.1	0.0324954	0.0337461	0.0413551	0.00112165	0.0011388	0.00171024
250.2	0.0325503	0.0336435	0.040792	0.00110428	0.00113188	0.00166399
550.1	0.0315418	0.0306537	0.0378589	0.00102049	0.000939651	0.00143329
530.11	0.0317627	0.0302286	0.0391161	0.00104535	0.00091377	0.00153007
296.22	0.0308567	0.0307114	0.0410028	0.000984948	0.000943189	0.00168123
519.8	0.0180623	0.0156583	0.027743	0.000338429	0.000245183	0.000769675
562.1	0.0321379	0.0313388	0.0400863	0.00107004	0.000982119	0.00160691
763	0.017897	0.0179389	0.0298169	0.000348136	0.000321806	0.000889049
zero_trait	0.0119536	0.0121083	0.0259086	0.000172714	0.000146612	0.000671255
Sub-table F
After bias correction
Disease Phecode	Average jackknife s.e.	Standard deviation across simulations	Sqrt(average(deviation^2))	Average jackknife s.e.^2	Squared standard deviation	Average deviation^2
401.1	0.0306167	0.0393227	0.0394377	0.000989964	0.00154628	0.00155533
244.5	0.0305617	0.0363559	0.036196	0.000963262	0.00132175	0.00131015
318	0.0290437	0.028225	0.0282501	0.000875143	0.000796649	0.000798067
735.3	0.0156098	0.0172057	0.0171335	0.000259062	0.000296037	0.000293556
411.4	0.0304658	0.0351601	0.0350435	0.000957572	0.00123624	0.00122804
427.2	0.0303014	0.0361584	0.0359804	0.000967747	0.00130743	0.00129459
454.1	0.0305775	0.0359527	0.035774	0.000978426	0.0012926	0.00127978
278.1	0.0305389	0.0325537	0.0329657	0.000974647	0.00105975	0.00108673
250.2	0.0306351	0.0336464	0.034085	0.000968233	0.00113208	0.00116178
550.1	0.0298755	0.0331554	0.0336601	0.000916482	0.00109928	0.001133
530.11	0.0301541	0.0306965	0.0306858	0.000941213	0.000942277	0.000941616
296.22	0.0289628	0.0262366	0.0261227	0.000862779	0.00068836	0.000682398
519.8	0.0156023	0.0156588	0.0155837	0.000252488	0.000245199	0.000242851
562.1	0.030267	0.0309323	0.0313288	0.000940554	0.000956808	0.000981493
763	0.0154992	0.0165798	0.0165442	0.000259239	0.000274889	0.000273712
zero_trait	0.00835181	0.00601861	0.00962618	8.64834e-05	3.62237e-05	9.26634e-05

## Sheet: ST6
Supplementary Table 6. Simulation results when rg within-disease categories equals to 0.3 and rg between-disease categories equals to 0.1
Sub-table A
Before bias correction
Disease Phecode	Avg. estimated h2pleio/h2	Avg. estimated h2pleio/h2 s.e.	TRUE h2pleio/h2	Absolute bias
401.1,411.4,427.2,454.1	0.202868	0.00179308	0.179173	0.0236945
244.5,278.1,250.2,550.1,530.11,562.1	0.177165	0.00126749	0.154273	0.0228915
318296	0.141894	0.00216741	0.116601	0.0252927
735.3,519.8,763	0.0749051	0.00102094	0.0531011	0.021804
zero_trait	0.0222715	0.000877488	0	0.0222715
Average 16 traits	0.123821	0.000672792	0.10063	0.0231908
Sub-table B
After bias correction
Disease Phecode	Avg. estimated h2pleio/h2	Avg. estimated h2pleio/h2 s.e.	TRUE h2pleio/h2	Absolute bias
401.1,411.4,427.2,454.1	0.178444	0.00161341	0.179173	-0.000728899
244.5,278.1,250.2,550.1,530.11,562.1	0.155628	0.0011267	0.154273	0.00135457
318296	0.122954	0.0021293	0.116601	0.0063529
735.3,519.8,763	0.0543079	0.000981647	0.0531011	0.00120684
zero_trait	0.00561316	0.000542285	0	0.00561316
Average 16 traits	0.103389	0.000631302	0.10063	0.00275971
Sub-table C
Before bias correction
Disease Phecode	Average jackknife s.e.	Standard deviation across simulations	Sqrt(average(deviation^2))	Average jackknife s.e.^2	Squared standard deviation	Average deviation^2
401.1,411.4,427.2,454.1	0.026749	0.0272891	0.0361146	0.000722307	0.000744693	0.00130426
244.5,278.1,250.2,550.1,530.11,562.1	0.0262697	0.0261042	0.0347032	0.000698852	0.000681428	0.00120431
318296	0.0245627	0.0234045	0.0344203	0.000613284	0.000547773	0.00118476
735.3,519.8,763	0.017253	0.0161005	0.0270883	0.000306217	0.000259227	0.000733777
zero_trait	0.0113014	0.00877488	0.0239217	0.000135549	7.69985e-05	0.000572246
Sub-table D
After bias correction
Disease Phecode	Average jackknife s.e.	Standard deviation across simulations	Sqrt(average(deviation^2))	Average jackknife s.e.^2	Squared standard deviation	Average deviation^2
401.1,411.4,427.2,454.1	0.0252069	0.0246291	0.0246091	0.000641619	0.000606591	0.000605605
244.5,278.1,250.2,550.1,530.11,562.1	0.0247515	0.0232544	0.0232745	0.000620415	0.000540767	0.000541701
318296	0.0230257	0.0230658	0.0238691	0.000539948	0.000532033	0.000569732
735.3,519.8,763	0.0151626	0.0158405	0.0158601	0.000237866	0.000250921	0.000251542
zero_trait	0.00776414	0.00542285	0.00778594	6.47619e-05	2.94073e-05	6.06208e-05
Individual trait results:
Sub-table E
Before bias correction
Disease Phecode	Average jackknife s.e.	Standard deviation across simulations	Sqrt(average(deviation^2))	Average jackknife s.e.^2	Squared standard deviation	Average deviation^2
401.1	0.0267402	0.0294094	0.0359684	0.000723468	0.000864912	0.00129373
244.5	0.026441	0.0279193	0.0374294	0.000709044	0.000779489	0.00140096
318	0.0245537	0.024079	0.0350283	0.000614154	0.000579799	0.00122698
735.3	0.0172714	0.0172447	0.0278642	0.000308785	0.00029738	0.000776412
411.4	0.0269414	0.0276669	0.0370431	0.000732082	0.00076546	0.00137219
427.2	0.0266451	0.0254066	0.0356141	0.000715961	0.000645498	0.00126836
454.1	0.0266691	0.0267286	0.0358157	0.000717717	0.000714419	0.00128277
278.1	0.0265808	0.0278571	0.0371911	0.00071425	0.000776016	0.00138318
250.2	0.0266487	0.027764	0.0355694	0.000724461	0.00077084	0.00126518
550.1	0.0258318	0.0244068	0.031466	0.000674393	0.00059569	0.000990112
530.11	0.02598	0.0237252	0.0326379	0.000682378	0.000562883	0.00106523
296.22	0.0245717	0.0228285	0.0338014	0.000612414	0.000521142	0.00114253
519.8	0.0173838	0.0150115	0.0258384	0.000308912	0.000225344	0.000667624
562.1	0.0261358	0.0249125	0.0334846	0.000688587	0.000620633	0.00112122
763	0.0171037	0.0161034	0.027519	0.000300955	0.000259319	0.000757296
zero_trait	0.0113014	0.00877488	0.0239217	0.000135549	7.69985e-05	0.000572246
Sub-table F
After bias correction
Disease Phecode	Average jackknife s.e.	Standard deviation across simulations	Sqrt(average(deviation^2))	Average jackknife s.e.^2	Squared standard deviation	Average deviation^2
401.1	0.0251833	0.0265381	0.0266014	0.000641955	0.000704271	0.000707636
244.5	0.0249173	0.0245385	0.0246464	0.000629602	0.000602137	0.000607445
318	0.023018	0.0237934	0.0245915	0.00054097	0.000566125	0.00060474
735.3	0.0152032	0.0170207	0.0169979	0.000240824	0.000289705	0.000288928
411.4	0.0253915	0.0249129	0.0247894	0.000650353	0.000620654	0.000614515
427.2	0.0251276	0.0236367	0.0235275	0.000637221	0.000558691	0.000553542
454.1	0.0251253	0.0234919	0.0233822	0.000636947	0.000551872	0.000546728
278.1	0.0250158	0.0247967	0.0248505	0.000632642	0.000614877	0.000617549
250.2	0.025091	0.0254359	0.0253236	0.00064261	0.000646985	0.000641283
550.1	0.0243432	0.0216246	0.0215475	0.000598836	0.000467625	0.000464296
530.11	0.0244904	0.0209831	0.020904	0.000606261	0.000440291	0.000436979
296.22	0.0230334	0.0224306	0.0231241	0.000538925	0.000503132	0.000534724
519.8	0.0152101	0.0148593	0.0147856	0.000237723	0.0002208	0.000218614
562.1	0.0246509	0.0220557	0.0219693	0.00061254	0.000486453	0.000482652
763	0.0150746	0.0156676	0.0157189	0.000235052	0.000245473	0.000247083
zero_trait	0.00776414	0.00542285	0.00778594	6.47619e-05	2.94073e-05	6.06208e-05

## Sheet: ST7
Supplementary Table 7. Simulation results when rg within-disease categories equals to 0.2 and rg between-disease categories equals to 0.1
Sub-table A
Before bias correction
Disease Phecode	Avg. estimated h2pleio/h2	Avg. estimated h2pleio/h2 s.e.	TRUE h2pleio/h2	Absolute bias
401.1,411.4,427.2,454.1	0.127693	0.00134777	0.10478	0.0229131
244.5,278.1,250.2,550.1,530.11,562.1	0.114691	0.000955764	0.0926425	0.0220482
318296	0.101434	0.00159535	0.0771014	0.0243321
735.3,519.8,763	0.0774725	0.00101152	0.0565408	0.0209317
zero_trait	0.0234897	0.000782766	0	0.0234897
Average 16 traits	0.0889558	0.000526288	0.0662129	0.0227429
Sub-table B
After bias correction
Disease Phecode	Avg. estimated h2pleio/h2	Avg. estimated h2pleio/h2 s.e.	TRUE h2pleio/h2	Absolute bias
401.1,411.4,427.2,454.1	0.109387	0.00136982	0.10478	0.00460735
244.5,278.1,250.2,550.1,530.11,562.1	0.0960686	0.00100015	0.0926425	0.00342607
318296	0.0819958	0.00167901	0.0771014	0.00489434
735.3,519.8,763	0.0577329	0.000982386	0.0565408	0.00119209
zero_trait	0.00441656	0.000561551	0	0.00441656
Average 16 traits	0.0699202	0.000529594	0.0662129	0.00370728
Sub-table C
Before bias correction
Disease Phecode	Average jackknife s.e.	Standard deviation across simulations	Sqrt(average(deviation^2))	Average jackknife s.e.^2	Squared standard deviation	Average deviation^2
401.1,411.4,427.2,454.1	0.0218137	0.0218943	0.0316729	0.000482775	0.000479362	0.00100317
244.5,278.1,250.2,550.1,530.11,562.1	0.0211315	0.02051	0.0301012	0.000454577	0.000420661	0.000906082
318296	0.0201481	0.0187269	0.0306756	0.000413833	0.000350698	0.000940993
735.3,519.8,763	0.017278	0.0161514	0.0264222	0.000306431	0.000260868	0.000698133
zero_trait	0.0116013	0.00782766	0.0247472	0.000140667	6.12723e-05	0.000612426
Sub-table D
After bias correction
Disease Phecode	Average jackknife s.e.	Standard deviation across simulations	Sqrt(average(deviation^2))	Average jackknife s.e.^2	Squared standard deviation	Average deviation^2
401.1,411.4,427.2,454.1	0.020342	0.0226565	0.0230925	0.000421031	0.000513317	0.000533262
244.5,278.1,250.2,550.1,530.11,562.1	0.0195281	0.0221213	0.0223669	0.00038981	0.000489354	0.000500276
318296	0.0183727	0.0199939	0.0205357	0.000345828	0.000399757	0.000421713
735.3,519.8,763	0.0153117	0.0158513	0.0158697	0.000241877	0.000251265	0.000251849
zero_trait	0.00770161	0.00561551	0.00712212	6.32311e-05	3.1534e-05	5.07246e-05
Individual trait results:
Sub-table E
Before bias correction
Disease Phecode	Average jackknife s.e.	Standard deviation across simulations	Sqrt(average(deviation^2))	Average jackknife s.e.^2	Squared standard deviation	Average deviation^2
401.1	0.0218246	0.022906	0.0311816	0.000484622	0.000524684	0.000972294
244.5	0.0213213	0.0220656	0.0323516	0.000464763	0.000486889	0.00104662
318	0.0200978	0.0194102	0.0310886	0.000412941	0.000376755	0.000966501
735.3	0.0172739	0.0169273	0.0268391	0.000308175	0.000286535	0.000720338
411.4	0.0219612	0.0225959	0.0325625	0.00048856	0.000510573	0.00106031
427.2	0.021901	0.0208183	0.0320148	0.000486413	0.000433401	0.00102495
454.1	0.0215682	0.0213935	0.0309054	0.000471507	0.000457683	0.000955142
278.1	0.0214046	0.0217974	0.0320488	0.000465513	0.000475127	0.00102713
250.2	0.0212821	0.0217901	0.0302678	0.000464939	0.000474807	0.000916142
550.1	0.020825	0.0185261	0.0275653	0.000439116	0.000343217	0.000759848
530.11	0.020945	0.0193741	0.0288908	0.00044613	0.000375356	0.00083468
296.22	0.0201983	0.0181158	0.030257	0.000414725	0.000328181	0.000915486
519.8	0.0174162	0.0150678	0.0252667	0.000309394	0.000227038	0.000638406
562.1	0.021011	0.0195136	0.0291902	0.000447004	0.000380779	0.00085207
763	0.0171438	0.0165392	0.027123	0.000301723	0.000273546	0.000735655
zero_trait	0.0116013	0.00782766	0.0247472	0.000140667	6.12723e-05	0.000612426
Sub-table F
After bias correction
Disease Phecode	Average jackknife s.e.	Standard deviation across simulations	Sqrt(average(deviation^2))	Average jackknife s.e.^2	Squared standard deviation	Average deviation^2
401.1	0.0202846	0.0237828	0.023798	0.000419954	0.000565623	0.000566347
244.5	0.0197873	0.0230019	0.0236256	0.000402001	0.000529087	0.000558168
318	0.0183299	0.0207408	0.0212296	0.000345609	0.00043018	0.000450695
735.3	0.0153067	0.0168523	0.0167998	0.00024354	0.000283999	0.000282235
411.4	0.0205027	0.0231671	0.0236878	0.000426959	0.000536715	0.000561111
427.2	0.0204679	0.0215346	0.0223528	0.000425972	0.00046374	0.000499647
454.1	0.0201128	0.0222313	0.0224931	0.000411241	0.000494233	0.000505941
278.1	0.0197447	0.0235791	0.023919	0.000397862	0.000555973	0.000572119
250.2	0.0196077	0.0233542	0.0233301	0.00039676	0.00054542	0.000544296
550.1	0.0192327	0.0204067	0.0204005	0.000375724	0.000416434	0.00041618
530.11	0.0193693	0.0210679	0.0211653	0.00038295	0.000443858	0.000447972
296.22	0.0184154	0.0193224	0.0198175	0.000346046	0.000373357	0.000392732
519.8	0.0153939	0.0145582	0.0144924	0.000242738	0.000211942	0.000210029
562.1	0.0194268	0.0214054	0.0215157	0.000383561	0.000458191	0.000462923
763	0.0152345	0.0161725	0.016226	0.000239354	0.000261551	0.000263282
zero_trait	0.00770161	0.00561551	0.00712212	6.32311e-05	3.1534e-05	5.07246e-05

## Sheet: ST8
Supplementary Table 8. Simulation results with the true liability-scale heritability set to 0.25 (instead of 0.13)
Sub-table A
Before bias correction
Disease Phecode	Avg. estimated h2pleio/h2	Avg. estimated h2pleio/h2 s.e.	TRUE h2pleio/h2	Absolute bias
401.1,411.4,427.2,454.1	0.390565	0.00156854	0.378063	0.0125016
244.5,278.1,250.2,550.1,530.11,562.1	0.349358	0.00118795	0.338787	0.010571
318296	0.276332	0.00209231	0.262251	0.0140804
735.3,519.8,763	0.0596553	0.000695845	0.0479027	0.0117526
zero_trait	0.0104382	0.000605558	0	0.0104382
Average 16 traits	0.21727	0.000603914	0.205401	0.0118688
Sub-table B
After bias correction
Disease Phecode	Avg. estimated h2pleio/h2	Avg. estimated h2pleio/h2 s.e.	TRUE h2pleio/h2	Absolute bias
401.1,411.4,427.2,454.1	0.366536	0.00147204	0.378063	-0.0115273
244.5,278.1,250.2,550.1,530.11,562.1	0.327864	0.00111487	0.338787	-0.0109227
318296	0.259008	0.00198488	0.262251	-0.00324343
735.3,519.8,763	0.0499217	0.000772032	0.0479027	0.002019
zero_trait	0.00372169	0.000323736	0	0.00372169
Average 16 traits	0.20141	0.000632455	0.205401	-0.00399055
Sub-table C
Before bias correction
Disease Phecode	Average jackknife s.e.	Standard deviation across simulations	Sqrt(average(deviation^2))	Average jackknife s.e.^2	Squared standard deviation	Average deviation^2
401.1,411.4,427.2,454.1	0.0216624	0.0232594	0.0263806	0.000474586	0.000540999	0.000695938
244.5,278.1,250.2,550.1,530.11,562.1	0.0222846	0.0237033	0.0259356	0.000503537	0.000561846	0.000672655
318296	0.0224576	0.0213361	0.0255188	0.000510726	0.000455229	0.00065121
735.3,519.8,763	0.0107972	0.010347	0.015647	0.000120283	0.000107061	0.000244828
zero_trait	0.00525923	0.00605558	0.0120524	3.18078e-05	3.66701e-05	0.000145259
Sub-table D
After bias correction
Disease Phecode	Average jackknife s.e.	Standard deviation across simulations	Sqrt(average(deviation^2))	Average jackknife s.e.^2	Squared standard deviation	Average deviation^2
401.1,411.4,427.2,454.1	0.0210075	0.0218284	0.024661	0.000446334	0.000476479	0.000608165
244.5,278.1,250.2,550.1,530.11,562.1	0.021613	0.022245	0.0247653	0.00047366	0.00049484	0.000613321
318296	0.0217625	0.0202309	0.0204393	0.000479307	0.000409291	0.000417765
735.3,519.8,763	0.00998755	0.0112956	0.0114561	0.000102963	0.00012759	0.000131241
zero_trait	0.00373464	0.00323736	0.00492206	1.63886e-05	1.04805e-05	2.42267e-05
Individual trait results:
Sub-table E
Before bias correction
Disease Phecode	Average jackknife s.e.	Standard deviation across simulations	Sqrt(average(deviation^2))	Average jackknife s.e.^2	Squared standard deviation	Average deviation^2
401.1	0.0218197	0.0234913	0.0253195	0.00048311	0.000551842	0.000641078
244.5	0.0225551	0.0242883	0.0271302	0.00051795	0.00058992	0.000736046
318	0.0224489	0.0216935	0.0259194	0.000510485	0.000470606	0.000671816
735.3	0.0107708	0.0107514	0.0160512	0.00012014	0.000115592	0.000257642
411.4	0.0218026	0.0244956	0.0279355	0.000479163	0.000600036	0.00078039
427.2	0.0214376	0.021661	0.0252985	0.00046429	0.000469198	0.000640015
454.1	0.0215896	0.0234289	0.026875	0.000471782	0.000548913	0.000722267
278.1	0.022457	0.0232558	0.0263532	0.000511365	0.000540831	0.000694489
250.2	0.0226794	0.0242755	0.0263276	0.000524132	0.000589301	0.000693142
550.1	0.0220445	0.0242656	0.025725	0.000490513	0.00058882	0.000661773
530.11	0.0218711	0.0213413	0.0231363	0.000483829	0.000455453	0.000535287
296.22	0.0224663	0.0210785	0.0251118	0.000510966	0.000444304	0.000630603
519.8	0.0107658	0.0098443	0.0147435	0.00011929	9.69103e-05	0.00021737
562.1	0.0221003	0.0249512	0.0267431	0.000493435	0.000622561	0.000715194
763	0.0108552	0.0104872	0.0161081	0.000121419	0.000109982	0.000259472
zero_trait	0.00525923	0.00605558	0.0120524	3.18078e-05	3.66701e-05	0.000145259
Sub-table F
After bias correction
Disease Phecode	Average jackknife s.e.	Standard deviation across simulations	Sqrt(average(deviation^2))	Average jackknife s.e.^2	Squared standard deviation	Average deviation^2
401.1	0.0211574	0.022046	0.0260896	0.000454232	0.000486028	0.000680668
244.5	0.0218788	0.022794	0.0245018	0.000487404	0.000519565	0.00060034
318	0.0217548	0.0205575	0.020672	0.00047915	0.00042261	0.000427333
735.3	0.00995293	0.0120117	0.0121275	0.00010253	0.00014428	0.000147077
411.4	0.0211459	0.0229886	0.0251468	0.000450736	0.000528475	0.00063236
427.2	0.0207907	0.0203283	0.0229419	0.000436738	0.000413241	0.000526329
454.1	0.020936	0.0219875	0.0243578	0.000443633	0.000483449	0.000593303
278.1	0.0217726	0.021825	0.0235095	0.00048067	0.000476331	0.000552696
250.2	0.0219897	0.022782	0.0252013	0.000492776	0.00051902	0.000635103
550.1	0.0213793	0.0227727	0.0258828	0.000461356	0.000518596	0.000669919
530.11	0.0212149	0.0200283	0.0233774	0.000455234	0.000401135	0.000546505
296.22	0.0217703	0.0199994	0.0202039	0.000479463	0.000399978	0.000408196
519.8	0.00996257	0.0107918	0.0108306	0.000102295	0.000116463	0.000117301
562.1	0.0214425	0.0234161	0.0259878	0.000464519	0.000548314	0.000675364
763	0.0100471	0.0111317	0.011373	0.000104063	0.000123915	0.000129345
zero_trait	0.00373464	0.00323736	0.00492206	1.63886e-05	1.04805e-05	2.42267e-05

## Sheet: ST9
Supplementary Table 9. Simulation results with the true liability-scale heritability set to 0.06 (instead of 0.13)
Sub-table A
Before bias correction
Disease Phecode	Avg. estimated h2pleio/h2	Avg. estimated h2pleio/h2 s.e.	TRUE h2pleio/h2	Absolute bias
401.1,411.4,427.2,454.1	0.471375	0.004768	0.378063	0.0933118
244.5,278.1,250.2,550.1,530.11,562.1	0.436258	0.004627	0.338787	0.0974713
318296	0.361562	0.0079608	0.262251	0.099311
735.3,519.8,763	0.125056	0.00300025	0.0479027	0.0771536
zero_trait	0.068437	0.00394931	0	0.068437
Average 16 traits	0.292538	0.00235369	0.205401	0.0871369
Sub-table B
After bias correction
Disease Phecode	Avg. estimated h2pleio/h2	Avg. estimated h2pleio/h2 s.e.	TRUE h2pleio/h2	Absolute bias
401.1,411.4,427.2,454.1	0.352827	0.00458982	0.378063	-0.0252363
244.5,278.1,250.2,550.1,530.11,562.1	0.317097	0.00394679	0.338787	-0.0216896
318296	0.237092	0.00746462	0.262251	-0.0251596
735.3,519.8,763	0.0460778	0.00139875	0.0479027	-0.00182489
zero_trait	0.0193898	0.00140762	0	0.0193898
Average 16 traits	0.194497	0.00210534	0.205401	-0.0109041
Sub-table C
Before bias correction
Disease Phecode	Average jackknife s.e.	Standard deviation across simulations	Sqrt(average(deviation^2))	Average jackknife s.e.^2	Squared standard deviation	Average deviation^2
401.1,411.4,427.2,454.1	0.0834928	0.0746484	0.119438	0.00724317	0.00557239	0.0142655
244.5,278.1,250.2,550.1,530.11,562.1	0.0873694	0.0802194	0.126195	0.00792105	0.00643515	0.0159251
318296	0.0888644	0.0815738	0.128389	0.00828494	0.00665429	0.0164837
735.3,519.8,763	0.0505923	0.052685	0.0933763	0.00297301	0.00277571	0.00871913
zero_trait	0.0393698	0.0394931	0.078916	0.00192325	0.00155971	0.00622773
Sub-table D
After bias correction
Disease Phecode	Average jackknife s.e.	Standard deviation across simulations	Sqrt(average(deviation^2))	Average jackknife s.e.^2	Squared standard deviation	Average deviation^2
401.1,411.4,427.2,454.1	0.0736391	0.0753989	0.0794207	0.00563704	0.00568499	0.00630765
244.5,278.1,250.2,550.1,530.11,562.1	0.0756675	0.0792885	0.0821379	0.00594894	0.00628667	0.00674663
318296	0.0739003	0.0772629	0.0810723	0.00578768	0.00596955	0.00657271
735.3,519.8,763	0.0373554	0.0255033	0.0255261	0.00161363	0.000650419	0.000651582
zero_trait	0.0254978	0.0140762	0.0239191	0.000768631	0.000198139	0.000572123
Individual trait results:
Sub-table E
Before bias correction
Disease Phecode	Average jackknife s.e.	Standard deviation across simulations	Sqrt(average(deviation^2))	Average jackknife s.e.^2	Squared standard deviation	Average deviation^2
401.1	0.0820861	0.0690826	0.107825	0.00693605	0.00477241	0.0116262
244.5	0.0852828	0.0854681	0.125586	0.00757178	0.0073048	0.0157719
318	0.0887239	0.0827861	0.129029	0.00828758	0.00685354	0.0166486
735.3	0.048526	0.0547233	0.0919569	0.00274699	0.00299464	0.00845607
411.4	0.0835806	0.0706577	0.118485	0.00725629	0.00499251	0.0140387
427.2	0.0832611	0.0761712	0.121709	0.00718797	0.00580205	0.014813
454.1	0.0850435	0.0820857	0.12878	0.00759237	0.00673806	0.0165842
278.1	0.0877996	0.0840287	0.131527	0.00797268	0.00706082	0.0172994
250.2	0.0878627	0.0780834	0.125736	0.00801738	0.00609701	0.0158096
550.1	0.0860188	0.0780775	0.119454	0.00771811	0.0060961	0.0142692
530.11	0.0886977	0.0759277	0.127587	0.00815519	0.00576501	0.0162783
296.22	0.0890049	0.0807605	0.127745	0.0082823	0.00652225	0.0163188
519.8	0.0537272	0.0516104	0.0960651	0.00331417	0.00266364	0.0092285
562.1	0.0885547	0.0805737	0.126972	0.00809116	0.00649212	0.016122
763	0.0495236	0.0519434	0.092048	0.00285787	0.00269811	0.00847283
zero_trait	0.0393698	0.0394931	0.078916	0.00192325	0.00155971	0.00622773
Sub-table F
After bias correction
Disease Phecode	Average jackknife s.e.	Standard deviation across simulations	Sqrt(average(deviation^2))	Average jackknife s.e.^2	Squared standard deviation	Average deviation^2
401.1	0.0726254	0.069985	0.076653	0.0054273	0.0048979	0.00587569
244.5	0.0741425	0.0840257	0.0874117	0.00572745	0.00706033	0.00764081
318	0.0737848	0.0796115	0.0831817	0.00576239	0.00633799	0.00691919
735.3	0.0366169	0.0273808	0.0274021	0.00158506	0.00074971	0.000750876
411.4	0.0737702	0.0714829	0.0747166	0.00564851	0.00510981	0.00558256
427.2	0.0730916	0.0754362	0.0797399	0.0055343	0.00569062	0.00635844
454.1	0.0750693	0.0843833	0.086104	0.00593805	0.00712054	0.00741389
278.1	0.0757172	0.0838019	0.085768	0.00594478	0.00702276	0.00735616
250.2	0.0758593	0.0759181	0.078347	0.00597439	0.00576355	0.00613825
550.1	0.0745264	0.0777372	0.0822273	0.0058132	0.00604308	0.00676133
530.11	0.0771108	0.0752167	0.0761704	0.00616682	0.00565756	0.00580194
296.22	0.0740158	0.0752417	0.0789065	0.00581298	0.00566131	0.00622623
519.8	0.038627	0.0206966	0.0206232	0.001677	0.000428349	0.000425315
562.1	0.0766489	0.0798498	0.0823485	0.00606699	0.00637599	0.00678128
763	0.0368223	0.0280071	0.0279026	0.00157882	0.0007844	0.000778553
zero_trait	0.0254978	0.0140762	0.0239191	0.000768631	0.000198139	0.000572123

## Sheet: ST10
Supplementary Table 10. Simulation results with the prevalence set to 0.05 (instead of 0.1)
Sub-table A
Before bias correction
Disease Phecode	Avg. estimated h2pleio/h2	Avg. estimated h2pleio/h2 s.e.	TRUE h2pleio/h2	Absolute bias
401.1,411.4,427.2,454.1	0.426916	0.00370942	0.378063	0.0488528
244.5,278.1,250.2,550.1,530.11,562.1	0.385616	0.0025215	0.338787	0.0468289
318296	0.316444	0.00551551	0.262251	0.0541924
735.3,519.8,763	0.0954758	0.00177716	0.0479027	0.0475731
zero_trait	0.0371487	0.00211946	0	0.0371487
Average 16 traits	0.25232	0.00153949	0.205401	0.0469192
Sub-table B
After bias correction
Disease Phecode	Avg. estimated h2pleio/h2	Avg. estimated h2pleio/h2 s.e.	TRUE h2pleio/h2	Absolute bias
401.1,411.4,427.2,454.1	0.374814	0.00327439	0.378063	-0.00324902
244.5,278.1,250.2,550.1,530.11,562.1	0.337445	0.00229498	0.338787	-0.00134143
318296	0.263365	0.00571125	0.262251	0.0011138
735.3,519.8,763	0.0458726	0.00143447	0.0479027	-0.00203007
zero_trait	0.0109206	0.000876276	0	0.0109206
Average 16 traits	0.206484	0.00144685	0.205401	0.00108278
Sub-table C
Before bias correction
Disease Phecode	Average jackknife s.e.	Standard deviation across simulations	Sqrt(average(deviation^2))	Average jackknife s.e.^2	Squared standard deviation	Average deviation^2
401.1,411.4,427.2,454.1	0.0523398	0.0546204	0.0732292	0.00277713	0.00298339	0.00536252
244.5,278.1,250.2,550.1,530.11,562.1	0.0541307	0.0501704	0.068599	0.00297119	0.00251707	0.00470582
318296	0.0549541	0.0563386	0.0780704	0.00309098	0.00317404	0.00609499
735.3,519.8,763	0.0312904	0.0272813	0.0548178	0.00103699	0.000744271	0.00300499
zero_trait	0.020837	0.0211946	0.042717	0.000508254	0.00044921	0.00182474
Sub-table D
After bias correction
Disease Phecode	Average jackknife s.e.	Standard deviation across simulations	Sqrt(average(deviation^2))	Average jackknife s.e.^2	Squared standard deviation	Average deviation^2
401.1,411.4,427.2,454.1	0.0492518	0.0482311	0.0482802	0.00245763	0.00232624	0.00233098
244.5,278.1,250.2,550.1,530.11,562.1	0.0508025	0.0458266	0.0458081	0.00261526	0.00210008	0.00209838
318296	0.0503319	0.0589036	0.0587667	0.00259619	0.00346963	0.00345353
735.3,519.8,763	0.0246213	0.0225436	0.0225974	0.000645103	0.000508216	0.000510643
zero_trait	0.0141575	0.00876276	0.0139742	0.000236319	7.67859e-05	0.000195278
Individual trait results:
Sub-table E
Before bias correction
Disease Phecode	Average jackknife s.e.	Standard deviation across simulations	Sqrt(average(deviation^2))	Average jackknife s.e.^2	Squared standard deviation	Average deviation^2
401.1	0.052061	0.0547614	0.0704563	0.00274429	0.00299881	0.00496409
244.5	0.0538685	0.0499355	0.0662762	0.00293683	0.00249355	0.00439254
318	0.0548414	0.0575617	0.0787661	0.00307914	0.00331335	0.0062041
735.3	0.0318427	0.0293392	0.0579119	0.00107748	0.00086079	0.00335379
411.4	0.0526471	0.0564246	0.0762592	0.00280767	0.00318374	0.00581546
427.2	0.0524515	0.0516632	0.074418	0.00279591	0.00266908	0.00553804
454.1	0.0521994	0.0557631	0.0716414	0.00276067	0.00310952	0.00513249
278.1	0.0533036	0.0499251	0.0669267	0.00287429	0.00249252	0.00447918
250.2	0.0543481	0.0524062	0.0700283	0.00298928	0.00274641	0.00490396
550.1	0.0550666	0.0498812	0.0726867	0.00308001	0.00248813	0.00528336
530.11	0.0540645	0.0397769	0.0616362	0.00295482	0.0015822	0.00379902
296.22	0.0550668	0.0553783	0.0773685	0.00310281	0.00306676	0.00598588
519.8	0.0314128	0.0259701	0.0531977	0.00103855	0.000674448	0.00282999
562.1	0.054133	0.058061	0.073327	0.00299188	0.00337108	0.00537685
763	0.0306157	0.026524	0.0532089	0.000994949	0.000703523	0.00283119
zero_trait	0.020837	0.0211946	0.042717	0.000508254	0.00044921	0.00182474
Sub-table F
After bias correction
Disease Phecode	Average jackknife s.e.	Standard deviation across simulations	Sqrt(average(deviation^2))	Average jackknife s.e.^2	Squared standard deviation	Average deviation^2
401.1	0.048991	0.0479614	0.0482021	0.00242918	0.00230029	0.00232344
244.5	0.0505415	0.0456968	0.0456454	0.00258373	0.0020882	0.0020835
318	0.0502179	0.060199	0.0599146	0.00258463	0.00362392	0.00358976
735.3	0.0251118	0.0251103	0.0250032	0.000673983	0.000630528	0.000625161
411.4	0.049551	0.0500159	0.0497728	0.00248531	0.00250159	0.00247733
427.2	0.0493493	0.0456184	0.0454021	0.00247348	0.00208103	0.00206135
454.1	0.0491159	0.0494508	0.0496166	0.00244256	0.00244539	0.00246181
278.1	0.0499986	0.0454669	0.0453354	0.00252784	0.00206724	0.0020553
250.2	0.0508863	0.0490688	0.0488824	0.00262007	0.00240775	0.00238949
550.1	0.0517449	0.0434932	0.0435788	0.00271635	0.00189166	0.00189911
530.11	0.0508464	0.0352441	0.0350675	0.00261142	0.00124215	0.00122973
296.22	0.0504458	0.0578807	0.0575959	0.00260775	0.00335017	0.00331729
519.8	0.0246033	0.0201916	0.020327	0.000639246	0.000407702	0.000413187
562.1	0.0507973	0.054293	0.0541586	0.00263216	0.00294773	0.00293315
763	0.0241489	0.0219699	0.0222167	0.000622081	0.000482675	0.000493581
zero_trait	0.0141575	0.00876276	0.0139742	0.000236319	7.67859e-05	0.000195278

[truncated: 22 more sheets: ST11, ST12, ST13, ST14, ST15, ST16, ST17, ST18, ST19, ST20, ST21, ST22, ST23, ST24, ST25, ST26, ST27, ST28, ST29, ST30 …]
